# Supplementary material for: Verapamil inhibits efflux pumps in Candida albicans, exhibits synergism with fluconazole, and increases survival of Galleria mellonella
Source: Virulence. 2021 Jan 7;12(1):231–43. doi: 10.1080/21505594.2020.1868814 (PMC8923067; doi:10.1080/21505594.2020.1868814)
Supplement: Supplemental Material [file KVIR_A_1868814_SM5896.zip]

Archive with 11 entries (10 files):
- SUPPLEMENT/
- SUPPLEMENT/Figure S1.jpg
- SUPPLEMENT/Figure S2.jpg
- SUPPLEMENT/Figure S3.jpg
- SUPPLEMENT/Figure S4.jpg
- SUPPLEMENT/Figure S5.jpg
- SUPPLEMENT/Figure S6.jpg
- SUPPLEMENT/Figure S7.jpg
- SUPPLEMENT/Figure S8.jpg
- SUPPLEMENT/Figure S9.jpg
- SUPPLEMENT/Supplemental_materialclean.docx
